# Supplementary material for: A Novel Multicellular Placental Barrier Model to Investigate the Effect of Maternal Aflatoxin B1 Exposure on Fetal-Side Neural Stem Cells
Source: Toxins (Basel). 2023 Apr 27;15(5):312. doi: 10.3390/toxins15050312 (PMC10224141; doi:10.3390/toxins15050312)
Supplement: Supplementary file 1 [file toxins-15-00312-s001.zip]

Archive with 1 entries (1 files):
- toxins-2354313-supplementary.pdf
